# Supplementary material for: A critical role of action-related functional networks in Gilles de la Tourette syndrome
Source: Nat Commun. 2024 Dec 16;15:10687. doi: 10.1038/s41467-024-55242-6 (PMC11649905; doi:10.1038/s41467-024-55242-6)
Supplement: Supplementary file 4 — Source Data File [file 41467_2024_55242_MOESM4_ESM.xlsx]

## Sheet: Figure 3a
Figure 5d
Outcome	CON connectivity	SCAN Connectivity
50	0.0802673563752794	0.0102326171338245
39	0.0927417046066304	0.00480364951064581
44	0.0877352667466441	-0.0179461089415736
38	0.0918819545002891	0.0209851811932783
48	0.0904456019876006	0.00551949613614958
38	0.105243927565456	0.0162893494636147
44	0.107457691440357	0.0239322733803266
12	0.0780654014297046	-0.0254286895985167
20	0.0249279257110949	-0.0497675211642558
76	0.0810946167020060	0.0114924508723730
68	0.115595914883499	0.0352360416550296
45	0.117506462523000	0.0655153091287684
42	0.0952786631275506	0.0121633492557976
45	0.101605717782101	0.0225533261652276
24	0.105551455486369	0.0248168544555141
39	0.103682279654099	0.0308963171496647
11	0.0684993893954580	-0.0202083655624872
56	0.119131394345040	0.0546746288710976
40	0.0764392750543362	0.0119909223059711
46	0.105092621197592	0.0388058829133610
29	0.0762927823401600	-0.00717130845718952
22	0.0880168493855357	0.00293809825157665
32	0.0882868589213995	0.0128852813695193
42	0.0823493432215969	-0.00225557490549948
33	0.0903340777506773	0.0172848763190299
66	0.101104621554590	0.0447341038219591
30	0.0601323792237116	-0.0109729493210156
12	0.0526454366057156	-0.0124367478905357
5	0.0583747403699549	-0.00241785865384970
6	0.0718197824623175	0.0223535879669226
-5	0.0678283204551792	0.0126735351389842
-20	0.0546759091282305	-0.00542294518539973
25	0.0823672435111063	0.00560625753569809
0	0.0875065550434787	0.0208996087631389
3	0.0776805551458020	-0.00587385689791771
44	0.102574681942121	0.0371578857479810
53	0.0785589691927068	-0.000520063138498509

## Sheet: Figure 3b
Figure 3b
Statistics	'Cingulo-Operacular'	'Somato-Cognitive Action'	'Sensorimotor'	'Central Executive'	'Visual'	'Language'	'Default Mode'
r	0.620174434529914	0.474055692257805	0.345490175518386	0.288798001162811	0.277293522266387	-0.449860705712749	-0.600367754368029
p_fdr	0.00699300699300699	0.00699300699300699	0.0713286713286713	0.0874125874125874	0.113886113886114	0.00699300699300699	0.00699300699300699

## Sheet: Figure 3c
Figure 3c
Outcome	'Inferior'	'Middle'	'Superior'
50	0.0622246558616412	0.00367648997385527	-0.00175638429721106
39	0.0586221776382938	-0.00187272097930020	-0.0102793961184863
44	0.0394241445675638	-0.0284275253594519	-0.0307010986902419
38	0.0726272607383175	0.0149466815341177	0.00922357400190718
48	0.0624124468416478	-0.00527134655984770	-0.00394128969048431
38	0.0821266552118505	0.0139129478736969	-0.00929742217677938
44	0.0829467297481317	0.0207847562987400	0.00431193746505661
12	0.0376873796359048	-0.0421148397596661	-0.0331101759175741
20	-0.00641055923274950	-0.0771015976841423	-0.0391987141905395
76	0.0692052081874402	0.00273864351941931	-0.00115984950850786
68	0.0994603532392519	0.0294130352773734	0.0175331175253077
45	0.123127708192326	0.0627474445612266	0.0497029099340046
42	0.0739394522920612	0.00854966531673597	-0.00863314158612377
45	0.0834833257546191	0.0169428684557147	0.00529193307706996
24	0.0805709082561493	0.0153710213646366	0.0154096798929440
39	0.0862667066027548	0.0210803113401388	0.0228681279884492
11	0.0212690004264567	-0.0252082870120258	-0.0330436130730449
56	0.106627941753308	0.0532321001374131	0.0384297697533386
40	0.0595009835307035	0.00314630871165845	0.00514857554951045
46	0.0824176558807672	0.0354979391894114	0.0279181990543396
29	0.0374452416370892	-0.0160266381492406	-0.0140706949502401
22	0.0600706331265639	-0.00370728098380210	-0.0125934719831047
32	0.0661599786720088	0.00901299296633525	-0.00292543653181942
42	0.0446245003591269	-0.0108192040407005	-0.0105606742564651
33	0.0690002414225378	0.0105397062918773	0.00583932179200929
66	0.0892640003278427	0.0425383961299770	0.0329084664746829
30	0.0235830946544816	-0.0221296851576425	-0.0106706620591337
12	0.0362907740052841	-0.0326547704179973	-0.00778992156746972
5	0.0376640387237198	-0.0206141536001613	0.00585604671027708
6	0.0723842291276867	0.0122875856402595	0.0160272403592193
-5	0.0539887414763638	-0.000298372904733920	0.0143293834980450
-20	0.0403754996593406	-0.0241338308503346	-0.000160473372175638
25	0.0479540755584293	-0.00392934167834289	0.00105821988362185
0	0.0688576349802958	0.0152947489979264	0.0102464249810952
3	0.0372347336557409	-0.0163144827470788	-0.00965620528436975
44	0.0913283849767545	0.0380854494287539	0.0160730089909982
53	0.0525716890457313	-0.0100973544057254	-0.0101277560238225

## Sheet: Figure 5a
Figure 5a
Outcome	'CON'	'SCAN'
34.7826087000000	0.115534255085624	0.0596327276811856
9.30232558100000	0.100729409956007	0.0151585747057014
40	0.0859468438262524	0.0181263758885492
7.04225352100000	0.0851529611759231	5.56909e+09
25	0.102970318948270	0.0662781253050865
0	0.0973055121952828	0.0132749675515927
-15.1162790700000	0.0738792378645583	-0.00695564228238022
13	0.0514210560849025	0.00966043614066799
48.7804878000000	0.121542288622818	0.0820949984832742
30.2325581400000	0.0924390382111604	0.0500928204401217

## Sheet: Figure 5d
Figure 5d
'Cingulo-Opercular'	'Somato-cognitive Action'	'Central Executive'	'Sensorimotor'	'Language'	'Default Mode'	'Visual'
0.143082097172737	0.131912559270859	-0.172946587204933	0.0857247635722160	0.177457854151726	0.101205796003342	-0.157292425632477
0.161720633506775	-0.0199753884226084	0.0677982047200203	-0.0869724005460739	0.0393371544778347	-0.0478423126041889	-0.0790748372673988
0.0648643299937248	-0.153707340359688	0.119517818093300	-0.230109199881554	0.0701293945312500	0.0286412462592125	-0.178918853402138
0.143044397234917	0.00430457247421145	0.0899729803204536	-0.0883589982986450	-0.0764649361371994	-0.111017882823944	-0.0483738742768765
0.300824016332626	0.123587585985661	0.222330659627914	0.100003182888031	-0.0731204524636269	-0.166799336671829	-0.0674135759472847
0.225717440247536	0.0534670278429985	-0.00124126265291125	-0.00936546642333269	-0.0596752613782883	-0.0447450950741768	-0.106387145817280
0.221977517008781	0.00464647868648171	0.0363076999783516	-0.0929070189595223	-0.0870387777686119	-0.0375448353588581	-0.0818424820899963
0.231894597411156	0.116624869406223	0.0247511435300112	0.114935852587223	0.0186178684234619	-0.204505681991577	0.200764343142509
0.402140408754349	0.265238761901855	0.215150237083435	0.325775623321533	-0.330638885498047	-0.389409035444260	0.137344837188721
0.560513794422150	0.348387867212296	0.0457524657249451	0.268105059862137	-0.126062333583832	-0.236520662903786	-0.110197663307190
0.697097957134247	0.322750419378281	0.193226590752602	0.366298377513886	-0.0183945950120688	-0.258159965276718	-0.134347766637802
-0.416297733783722	-0.236710980534554	-0.0982301756739616	-0.163951769471169	0.525792002677918	0.673951387405396	-0.355580508708954
0.0334087088704109	-0.0748385488986969	-0.146514624357224	-0.109733134508133	-0.0720378905534744	0.0529497228562832	-0.102156028151512
-0.0829076766967773	0.0483365952968597	-0.340973287820816	0.106603093445301	0.0424319729208946	0.0741031914949417	0.0155778871849179
0.239037692546844	0.0721061676740646	0.0621653608977795	-0.0376238413155079	-0.0406728498637676	-0.137348920106888	-0.0295788459479809
0.252616375684738	0.0845602899789810	0.0596092380583286	0.00296922330744565	-0.119904175400734	-0.108451016247272	-0.00566541403532028
0.494949668645859	0.201967626810074	0.0538982488214970	0.126882568001747	-0.246303424239159	-0.284128040075302	-0.00169966393150389
-0.277832269668579	-0.0810871422290802	-0.203652158379555	-0.0569417923688889	0.129029795527458	0.293368726968765	-0.177588179707527
0.263504415750504	0.0707764402031899	0.00483883032575250	-0.0116511574015021	-0.0684900283813477	-0.0750872567296028	-0.102962546050549
0.169755488634110	-0.0505788624286652	0.0223382376134396	-0.107178375124931	0.00927077978849411	-0.0184234194457531	-0.107404828071594
0.759542107582092	0.604968428611755	-0.0453344099223614	0.624709248542786	-0.197358757257462	-0.362406253814697	-0.0479806587100029
0.254005372524262	0.0252061169594526	-0.0365479774773121	-0.0865133255720139	-0.136314824223518	-0.0825592502951622	-0.0923712849617004
